# Supplementary material for: Obese-associated gut microbes and derived phenolic metabolite as mediators of excessive motivation for food reward
Source: Microbiome. 2023 Apr 28;11:94. doi: 10.1186/s40168-023-01526-w (PMC10142783; doi:10.1186/s40168-023-01526-w)
Supplement: Supplementary file 2 — Additional file 1. Metabolites correlating significantly in the plasma and in the cecum with the mean active lever presses after Pearson’s correlation and False Discovery Rate. (FDR). [file 40168_2023_1526_MOESM1_ESM.xlsx]

## Sheet: Pearson_plasma_cecum_logT_sigMe
CHEMICAL_NAME	r.plasma	P.plasma	q.plasma	r.cecum	P.cecum	q.cecum
3-(3′-Hydroxyphenyl)propanoic acid	0.8603	0	0	0.6916	0.0002	0.0044
3-(4′-Hydroxyphenyl)propanoic acid	0.8569	0	0	0.8121	0	0.0001
X-21353	-0.7285	0.0001	0.0014	-0.7863	0	0.0003
gamma-tocopherol/beta-tocopherol	-0.7085	0.0001	0.0023	-0.7704	0	0.0006
docosadienoate (22:2n6)	-0.7061	0.0001	0.0024	-0.6138	0.0014	0.018
stearoyl ethanolamide	-0.6957	0.0002	0.003	-0.7532	0	0.0009
nonadecanoate (19:0)	-0.6939	0.0002	0.0031	-0.6951	0.0002	0.004
linoleate (18:2n6)	-0.6916	0.0002	0.0033	-0.6845	0.0002	0.0051
erucate (22:1n9)	-0.6865	0.0002	0.0037	-0.6799	0.0003	0.0056
arachidoylcarnitine (C20)*	-0.6676	0.0004	0.0054	-0.5589	0.0045	0.039
4-hydroxycinnamate	0.6604	0.0004	0.0061	0.6586	0.0005	0.0084
eicosenoate (20:1)	-0.6512	0.0006	0.0073	-0.6776	0.0003	0.0058
propionylglycine	-0.6506	0.0006	0.0074	-0.5489	0.0055	0.0442
3-hydroxylaurate	-0.6461	0.0006	0.008	-0.6326	0.0009	0.0133
1-methyl-5-imidazoleacetate	-0.6326	0.0009	0.0101	-0.5482	0.0055	0.0446
margarate (17:0)	-0.6123	0.0015	0.0141	-0.6043	0.0018	0.0208
xanthurenate	-0.6	0.0019	0.0171	-0.6663	0.0004	0.0073
arachidate (20:0)	-0.5765	0.0032	0.0241	-0.6883	0.0002	0.0047
dihomo-linoleate (20:2n6)	-0.5558	0.0048	0.0319	-0.6198	0.0012	0.0163
13-HODE + 9-HODE	-0.5489	0.0055	0.0349	-0.6952	0.0002	0.004
(16 or 17)-methylstearate (a19:0 or i19:0)	-0.5479	0.0056	0.0353	-0.6922	0.0002	0.0043
docosapentaenoate (n3 DPA; 22:5n3)	-0.5424	0.0062	0.0379	-0.5596	0.0045	0.0386
18-methylnonadecanoate (i20:0)	-0.5421	0.0062	0.038	-0.6562	0.0005	0.0088
thiamin (Vitamin B1)	-0.5392	0.0065	0.0395	-0.6309	0.0009	0.0136
hydroxystearate sulfate	-0.5292	0.0078	0.0447	-0.6755	0.0003	0.0061
X-24675	0.52	0.0092	0.0499	0.7158	0.0001	0.0025
