# Supplementary material for: Obese-associated gut microbes and derived phenolic metabolite as mediators of excessive motivation for food reward
Source: Microbiome. 2023 Apr 28;11:94. doi: 10.1186/s40168-023-01526-w (PMC10142783; doi:10.1186/s40168-023-01526-w)
Supplement: Supplementary file 4 — Additional file 3. Genus correlating significantly with the concentration of 33HPP in the plasma and in the cecum after Spearman’s correlation and False Discovery Rate (FDR). [file 40168_2023_1526_MOESM3_ESM.xlsx]

## Sheet: plasma_caecum_Genus_33HPP_min10
Taxon	n	r.plasma	P.plasma	q.plasma	r.caecum	P.caecum	q.caecum	Full taxonomy
f__Prevotellaceae	29	0.630807	0.000243943	0.00501779	0.455416	0.0130448	0.0922942	d__Bacteria;p__Bacteroidota;c__Bacteroidia;o__Bacteroidales;f__Prevotellaceae;__
g__Akkermansia	29	0.543317	0.00232013	0.0231302	0.36886	0.0489463	0.204435	d__Bacteria;p__Verrucomicrobiota;c__Verrucomicrobiae;o__Verrucomicrobiales;f__Akkermansiaceae;g__Akkermansia
g__Muribaculum	29	0.534725	0.00280394	0.026297	0.560269	0.00157295	0.0243051	d__Bacteria;p__Bacteroidota;c__Bacteroidia;o__Bacteroidales;f__Muribaculaceae;g__Muribaculum
g__Alloprevotella	29	0.483864	0.00782676	0.0522556	0.408374	0.0278547	0.146055	d__Bacteria;p__Bacteroidota;c__Bacteroidia;o__Bacteroidales;f__Prevotellaceae;g__Alloprevotella
g__Parabacteroides	29	0.482934	0.00796393	0.0528546	0.367287	0.049994	0.207048	d__Bacteria;p__Bacteroidota;c__Bacteroidia;o__Bacteroidales;f__Tannerellaceae;g__Parabacteroides
