# Supplementary material for: Obese-associated gut microbes and derived phenolic metabolite as mediators of excessive motivation for food reward
Source: Microbiome. 2023 Apr 28;11:94. doi: 10.1186/s40168-023-01526-w (PMC10142783; doi:10.1186/s40168-023-01526-w)
Supplement: Supplementary file 6 — Additional file 5. Sequences of primers for qPCR. [file 40168_2023_1526_MOESM5_ESM.xlsx]

## Sheet: Feuil1
Gene	Forward primer sequence (5’–3’)	Reverse primer sequence (5’–3’)
Rpl19	GAA-GGT-CAA-AGG-GAA-TGT-GTT-CA	CCT-TGT-CTG-CCT-TCA-GCT-TGT
DRD2	CCA-AGA-ACG-TGA-GGG-CTA-AG	TGA-GGA-TGC-GAA-AGG-AGA-AG
DRD1	GAG-CCA-ACC-TGA-AGA-CAC-C	TGA-CAG-CAT-CTC-CAT-TTC-CAG
TH	GCC-AAG-GAC-AAG-CTC-AGG-AAC	ATC-AAT-GGC-CAG-GGT-GTA-CG
DAT	AAA-TGC-TCC-GTG-GGA-CCA-ATG	GTC-TCC-CGC-TCT-TGA-ACC-TC
Oprk	TGA-TCC-TGC-GCC-TGA-AGA-GT	ATG-CGG-CGG-AGA-TTT-CG
Oprm	ACA-GGC-AGG-GGT-CCA-TAG-AT	GTG-ATG-ATG-AGG-ACC-GGC-AT
Oprd	AAG-GCT-GTG-CTC-TCC-ATT-GAC	TGT-AGC-GGT-CCA-CGC-TCA-T
Pdyn	GCG-TGG-TCC-AGG-CTG-ATG	AGG-CAG-TCC-GCC-ATA-ACA-TT
Total bacteria	ACT-CCT-ACG-GGA-GGC-AGC-AG	ATT-ACC-GCG-GCT-GCT-GG
