# Supplementary material for: Obese-associated gut microbes and derived phenolic metabolite as mediators of excessive motivation for food reward
Source: Microbiome. 2023 Apr 28;11:94. doi: 10.1186/s40168-023-01526-w (PMC10142783; doi:10.1186/s40168-023-01526-w)
Supplement: Supplementary file 7 — Additional file 6. Raw peak area for metabolomic analysis in the cecal content of lean (LD) and diet-induced obese donors (OD) and their gut microbiota recipient mice (OR and DR). [file 40168_2023_1526_MOESM6_ESM.csv]

PARENT_SAMPLE_NAME	group	mevalonate	S-1-pyrroline-5-carboxylate	putrescine	spermidine	1-methyladenine	1-methylnicotinamide	12,13-DiHOME	5-hydroxyindoleacetate	adenosine-2',3'-cyclic monophosphate	cytidine 2',3'-cyclic monophosphate	guanosine-2',3'-cyclic monophosphate	uridine-2',3'-cyclic monophosphate	alpha-ketoglutarate	kynurenate	3-hydroxy-3-methylglutarate	cholate	4-hydroxyphenylacetate	hypoxanthine	guanine	9,10-DiHOME	linoleate (18:2n6)	laurate (12:0)	quinolinate	N6,N6,N6-trimethyllysine	N-acetylputrescine	N-formylmethionine	adenosine 5'-monophosphate (AMP)	2'-deoxyadenosine	5-methylthioadenosine (MTA)	N6-methyladenosine	allantoic acid	arachidonate (20:4n6)	arginine	aspartate	3-(4-hydroxyphenyl)lactate	phenylpyruvate	beta-alanine	biliverdin	succinate	cholesterol	choline phosphate	creatinine	cysteinylglycine	cystine	cytidine 5'-monophosphate (5'-CMP)	sphingosine	2'-deoxycytidine 5'-monophosphate	deoxycholate
UVLV-00097	C2_LD	112966		871672	110373797	1729034	63509	1261533	198768		230644	349602	569656	16306654	1451929	827423	72259376	9406534	18775383	11106925	1063128	107702079	5716057	182387	3210431	556110	3708214	74914	5743527		592928	1152786	40200494	949170811	97024768	7275665	1963905	1293955	1020663	24449792	27585737	6527289	24659917	1008326	193274	224611	51828090	125224	86266021
UVLV-00098	C2_LD	706238		1139355	16879123	2794299		2829760	356281					14931406	2545378	40061392	222171004	16353967	93724651	47126402	3489456	10496925426	100611978	432502	11214951	10054079	9101914	334826	5769934	470582	958804	1160335	331555505	1146206820	321137236	2122316	6258540	4127111	980902	55562108	12933098	21549990	24921783	2178056	410606	1320322	30256035	1385838	1658366817
UVLV-00099	C2_LD	1014987	642126	1729375	48383010	1078417		3020157	110584			150471		4694122	2210807	19734212	762902571	21253111	12334014	6036530	5910950	215167082	7379668	270936	10765474	10177135	8260726	199521	12496852	833425	804290	1330253	82620151	1145387196	174307196	1062483	1654076	3609025	648938	70549986	16801758	21227326	4721998	1409033	423663	1295833	19658913	402283	1354616313
UVLV-00100	C2_LD	1168002	423966	1631857	193635880	3373212		6468268	128242	63440	1104029	3341214	2965398	34341127	2049734	14351702	122912111	32470433	93299881	37790495	6499429	638791371	18939465	316932	6973489	7163274	7932595	925206	5679084	90054	1130948	120412	125009011	1625581814	226037722	371540	3130271	4922654	596083	103356275	15986950	25987604	1284157	743764		3217660	13224843	457327	570733265,9
UVLV-00101	C2_LD	1507814	962285	1037097	168094459	3029663		9718722	140482	127217	366571	3123862	974093	78648436	1733078	24067839	587883679	8656949	51074456	21589884	14563154	556292999	11430872	304239	10007365	5367777	9870880	2275918	1429981		1446400	2625454	288108634	1757939531	182773823	891452	2886020	4921869	1807713	62035525	9961093	24676471	7040018	959211	84745	6897254	21676561	728246	884405822,6
UVLV-00102	C2_LD	450455	613150	663969	52772171	1839912		1214449	416421	144075	88529	263471	169671	16901492	3843980	4699625	625237672	18276133	51762827	59772604	3053939	357924254	9081272	250503	4640493	1873409	4800580	419906	19506806	50227	372294	180175	111238307	1038684200	67588092	1207087	3227176	2371036	1098006	159812745	6215091	8655877	8351990	1267693	62796	535682	42596558	380886	3214379235
UVLV-00103	C2_LD	1343341	920824	1550740	55336465	2783677		6360428	153257		124696	1233560	408841	16064769	1745473	30645995	454726975	36432333	45360762	25566515	8835827	226971276	14812225	294076	8173808	9028734	10569256	750042	16751398		1085237	2657666	79085881	1432321454	245792821	1405019	3597309	3833978	1506493	63965604	12411961	26055145	3281314	1002909	465424	3339956	14816138	744226	1178346970
UVLV-00104	C2_LD	1558633	548639	1153175	63105378	3473722	73566	6024120	102924	86993	201536	474312	634988	10582574	1586681	16116861	1093860682	10194404	35791844	28131587	12880888	952470262	15385138	404456	7507404	4938870	7654755	243945	773998		190719	1661679	175279405	1540047628	145730086	2083272	952145	4389736	5053345	62974642	9835935	20347108	11348343	896438	397581	1172450	13040052	110908	967549684
UVLV-00105	C2_OD	279757		340958	68041710	2727943	387708	2655537	298617	3379266	1825437	4190228	4247600	30569658	2583167	3204831	3387368431	5584895	97431468	33719472	2379564	5358000662	28981123	631212	13382083	1724882	12740384	223816	1124295	2545486	526703	8718359	864145180	1486322317	245274802	4256288	6230724	2647321	2206658	27586907	36930440	18754001	125515042	1807714	1284766	589468	57325211	582759	2638942805
UVLV-00106	C2_OD	168710	1094426	245961	54950501	1687090		1015525	80849	70422		142543	100376	50670374	431834	1578226	1027785020	7714911	176546030	39918831	4030639	8942346401	54974752	263601	11364638	244881	6248801	334668	1785786	918966	334690		437169411	227403745	307225696	868168	8344504	3102266	1015131	36035319	18677056	8011142	3601779	959172	2348054	664848	47674798	462491	4357611125
UVLV-00107	C2_OD	190869	1309596		119946193	1582020	1445595	408104	129442	3930762	2824147	3949514	5779908	73742026	696881	591270	1138218535	5222223	72510968	25016143	2535918	2028980255	19910667	527049	8381731	702429	4483046	165843	711301	3390651	328814	889135	260574494	1175629593	177083334	5651025	9073390	2649025	953393	29381968	20043763	5144017	58148272	1077334	2524166	353580	17185873	106362	2485480136
UVLV-00108	C2_OD	318885	1295840	482293	97022087	1871665		1478387	244932	1741548	717216	2524902	3212527	32629699	1414312	4189210	3068988216	8803321	128021809	50867387	4414423	4208997391	22866577	549154	9636491	531650	6533167	274940	6689816	1107645	692149	20483	357760152	923587013	231244826	1044763	8877379	3525052	1891731	43125221	19963580	3887639	20331278	882047	542149	627069	60653553	380549	5372281711
UVLV-00109	C2_OD	633370	1757649	668381	135008768	1437865		2284537	239571	2921459	1715106	3722007	4896233	39956163	1317867	6195246	301988372	10477894	63911342	31538976	3792875	2801260930	15855005	1342563	11541319	860770	7765453	600884	3809476		847570	236387	427112402	1431434376	247121480	1130913	6461069	5209230	1164847	55164094	24820658	22741789	22143747	994956	371506	1190650	36139872	815160	2325262124
UVLV-00110	C2_OD	427926	1892887	430411	143393218	1411814		1318985	200865		733391	2507303	3040678	32215335	1280888	4363593	269263680	8797595	85463407	46152775	2321125	3221636237	20309070	283047	9258226	1614003	5143929	725536	8234296		1341072		369032489	1124162493	165734354	391792	7954009	3311666	554464	43549760	19172247	11415725	2835442	717708	252392	1265384	39479655	401545	2498368626
UVLV-00111	C2_OD	189901		235757	62463702	2216798		878864	479954	503380	194355	1083795	783417	29809916	1220722	734723	211079543	14212720	143156788	48626752	1933040	9167461998	54804002	616918	8306868	1647994	4367141	493426	1720112	1183774	345479		570701129	320855987	210699350	248153	7478959	2927317	2813909	34889625	41609631	11681544	26471984	549411	615173	591087	47481656	261049	3079381167
UVLV-00112	C2_LR	432173	275494	308058	61414632	1144244		2521354	102197		272682	1770432	820889	20688468	1095403	5284337	2171019977	15227801	65545041	30316987	4352556	201231771	12063348	244134	3533622	581419	4172018	1151849	743658	176467	704188	570706	120266200	870009838	117340864	1364913	2465069	1935182	666060	65227563	13286070	18378450	4041116	1197807	54866	3572966	24348618	273366	1654986377
UVLV-00113	C2_LR	296688		614564	52794813	2505126		2326897	144751	71707	224640	358373	506633	16536559	848515	2597716	216236050	5739345	75085998	67804487	3078114	776341436	8471820	106982	5027621	639240	5694562	257978	3921548		502967		232365399	1140852693	174063322	2430128	2597413	2040648	999477	55736399	12093850	18830950	5143468	701719	186090	873587	16337490	270393	1156147290
UVLV-00114	C2_LR	609208	675945	744337	69766200	2342897	1484780	2438035	115430	114400	516117	1366743	1276100	45481867	651307	6761914	170259999	6973747	83850195	56654882	2293666	376233125	10543961	263614	4473261	1676003	4356069	2091574	3110571	50694	781654		205362996	788482432	224857269	658465	6933462	2595876	602176	79363279	8283693	18362344	1084055	976672	68623	3973985	20988346	463445	1939348286
UVLV-00115	C2_LR	244018	783983	287157	81162572	2087670		2750214	180795	4481942	2443168	6920689	8455392	46602665	1089059	8658493	397666332	10798538	128311870	72194137	4532002	227668885	10384660	396185	5349843	981367	4446718	4623979	1120127		693750	897336	129560025	806047637	290464483	721482	9511078	2891556	818010	70943408	6760320	15039122	4475328	1023205	115285	9946907	25564915	313867	1465695363
UVLV-00116	C2_LR	435415	1083573	577629	85597671	1047603	1412973	3150017	267266	204010	1483958	3636903	3890492	38858813	1195319	3716560	245230406	14946024	57767070	28013541	3603749	254835945	9776176	291256	2842872	1461673	2922162	8999664	568654	272602	596611	181326	197776986	966085907	95770216	491706	1554436	2620527	1313281	88013174	9637536	34504701	1786666	728448		14358883	12212324	329079	1633791860
UVLV-00117	C2_LR	447903	1277023	496117	119228124	2359202		2526066	301461	4029543	2506789	5995352	6239779	20870682	1021898	5809489	1298272771	12318700	93945539	50293996	5468281	399168265	10730602	305611	8234462	1034347	4389307	6207516	1770691	267784	780498	528648	301973639	1240650984	173621763	948605	3212968	2659923	1558073	91019612	10304348	55924562	3326230	1730514	359949	13193625	18654557	728905	1246382509
UVLV-00118	C2_LR	425171	571895	414010	69401071	980626	8919672	3561826	675977	1313071	983700	2642744	2447722	20875651	1799158	6422102	1947607629	19941949	39929677	23866645	8789983	992024328	13148767	492946	6177607	1915762	6034130	1435648	1094152		976562	577458	462538625	1373887791	152617120	726034	2450049	3363902	2565224	54008288	10941601	19477659	8936099	1074648	113847	5666626	18275961	398552	1955916625
UVLV-00119	C2_OR	298785	547223	100392	111761584	3291205		717696	259917		377416	1886809	1143929	30296048	610241	1271893	315496501	54640071	95812374	72204873	1517244	351048432	12906150	204693	5604446	381726	4461080	1307286	5519452	1860426	1039974		231656136	967911529	196419009	978682	3178579	3063440	1101491	69236738	9516055	29413204	2805746	1194944	140597	3876079	29722575	485628	1929101571
UVLV-00120	C2_OR	194457		222905	75774750	2025044		1246642	161375		148322	2000356	618004	11826727	724953	6374923	2692912513	25561274	96402729	39343287	4208843	566617541	12606337	224067	5097321	595706	5024894	826710	7565766	533161	723891	307634	331577998	956672306	190182297	1844363	2737797	2071159	854149	47178018	14693791	27900316	10812385	1217328	232489	2420088	53073319	931403	2955021707
UVLV-00121	C2_OR	231946		313426	63187381	1419535		899414	122372	997328	1010036	2509743	2163252	35797816	740977	1263196	165094282	46443729	64039364	38253607	1415940	165879312	10968731	277842	1566348	429013	1807313	6405038	2751274	173122	688897		67068226	577144570	100598532	1105766	2220870	1568819	1061392	78212716	13618541	16477915	12589465	694182		8893718	44913394	382875	1395276240
UVLV-00122	C2_OR	241016		488151	75035669	2645004		859655	138570	25792	484788	758280	1106573	19184815	642409	2060606	1978962800	6340863	85491869	28663148	2018698	504346562	8535555	179720	3509869	351469	3578324	823785	652820	1652850	548026	165192	274689189	908196165	122671336	2493122	2056258	1500468	464782	44559480	10550918	22478739	2364373	1345121	61249	1991290	23731563	309455	1020722321
UVLV-00123	C2_OR	478741	277779	962682	53827282	2950766	822968	2698230	150774	48586	263134	548586	703010	20407479	850965	5209750	369890357	12918847	103051322	55339566	3680179	400370683	8935276	209830	3270175	870682	4468899	391279	559178		226291	883097	173101191	775176027	305965855	4465547	4010953	1724369	454580	53089201	12628067	19911682	4295909	1113021	97045	1741355	9436987	200585	664541282
UVLV-00124	C2_OR	706081	1757137	742779	124599884	1531955		3010330	207321		719585	3552756	2583175	38226069	1154981	9121794	401659863	32113329	100248683	40825727	4817040	474309799	14716342	214146	7925565	812792	5758658	9077891	2672448	2879851	1163701	190773	333909711	1506767977	201393161	432423	5859711	2915890	564600	106835891	13563539	69066560	1902247	1143856	94990	17875268	38279670	874078	1922312325
UVLV-00125	C2_OR	273586	790775	827862	103037611	1526676		2831297	205059		927322	3024489	2584700	18010093	861495	4463644	195788393	32994972	80435262	38243954	3652429	240385550	12649180	229804	3491861	1138237	5332987	2627223	732510		646293	108837	119209497	1263794111	251429310	726206	2090268	2601410	1219466	64590546	9866652	17247083	1707457	972657		6464230	24042101	239192	986320554,8
UVLV-00126	C2_OR	1079050	722395	785332	118668840	4563906	1513167	2591842	193396	1634774	1113346	2659109	2474613	33963854	1251879	2425311	96044735	19775134	141763299	132576436	2813567	1412055666	10950717	213565	5880717	886888	4880873	2488226	2972153	3372253	275016	72432	715844113	1136876147	262496216	669243	6020182	2236025	328339	83977430	12648959	32827354	2006883	1441446	85689	6090115	23709767	655188	1858384050
Legend	LD	Lean_donor
	OD	Obese_donor
	LR	Lean_recipient
	OR	Obese_recipient
[truncated: 868 more columns]
