# Supplementary material for: Obese-associated gut microbes and derived phenolic metabolite as mediators of excessive motivation for food reward
Source: Microbiome. 2023 Apr 28;11:94. doi: 10.1186/s40168-023-01526-w (PMC10142783; doi:10.1186/s40168-023-01526-w)
Supplement: Supplementary file 8 — Additional file 7. Raw peak area for metabolomic analysis in the plasma of lean (LD) and diet-induced obese donors (OD) and their gut microbiota recipient mice (OR and DR). [file 40168_2023_1526_MOESM7_ESM.csv]

PARENT_SAMPLE_NAME	Group	VOL_EXTRACTED	mevalonate	S-1-pyrroline-5-carboxylate	spermidine	1-methylnicotinamide	12,13-DiHOME	5-hydroxyindoleacetate	2-oxoadipate	alpha-ketoglutarate	kynurenate	3-hydroxyisobutyrate	3-hydroxy-3-methylglutarate	3-phosphoglycerate	cholate	4-hydroxyphenylacetate	5,6-dihydrothymine	hypoxanthine	9,10-DiHOME	linoleate (18:2n6)	laurate (12:0)	quinolinate	N6,N6,N6-trimethyllysine	N-acetylputrescine	N-formylmethionine	S-adenosylhomocysteine (SAH)	glycolate (hydroxyacetate)	adenosine 3',5'-cyclic monophosphate (cAMP)	adenosine 5'-monophosphate (AMP)	5-methylthioadenosine (MTA)	allantoic acid	ribose 1-phosphate	arachidonate (20:4n6)	arginine	argininosuccinate	ascorbate (Vitamin C)	aspartate	2-hydroxyphenylacetate	3-(4-hydroxyphenyl)lactate	phenylpyruvate	beta-alanine	carnosine	biliverdin	succinate	3-hydroxybutyrate (BHBA)	cholesterol	choline phosphate	corticosterone	creatinine
UVLV-00163	C2_LD	40	20212	57488	23337	19715	13494	22798	260116	3218271	11101	374720	257475	9537	16917276	2936	112289	597	12904	18740780	334625	15233	1307722	13023	19174	3299	46210	1213	8057	91463	9825	18625	1615367	20241775	23969	8277	1603016	17636	513290	8406	184012	183485	152457	36307	2051229	408964	1859210	75940	5015671
UVLV-00164	C2_LD	40	17554	48621	9977	43317	10831	28881	367438	9442974	15437	386618	706337	3523	4068854	3171	22762		13179	30844978	324244	16482	1209155	11250	37504	2130	17661	5383	10366	58543	10266		3547136	28960460	40891	170320	728150	25286	233986	11967	236988	204784	25947	355747	1121519	1805043	800456	94210	5418226
UVLV-00165	C2_LD	40	20673	30138	11811	28387	9614	32118	410844	3301429	11620	780421	281203	3019	4140332	4951	30740		7618	23579328	280161	30622	1113105	11868	28237	683	26529	7116	8038	64139	9110		2547630	30022732	23661	195942	881028	32370	250766	6185	246820	222907	21088	53579	1064900	1100766	1019559	86330	5032753
UVLV-00166	C2_LD	50	16686	32285	10201	28552	9400	18148	176064	5215884	6352	327898	279617	1445	3058429	4861	15145		7926	13724423	191963	8391	786248	9618	23112	709	33216	4107	7569	53692	16563		1635912	26134055	20472	67449	776646	17313	192569	4899	270971	166994	34714	117961	531750	1075968	1475909	66048	3881455
UVLV-00190	C2_LD	40	19822	54961	14478	32671	14136	14497	227714	3675551	5718	508803	336525	1121	670346	2213	50001		9379	24067448	189127	3550	1231080	14140	19097	759	13680	3456	22838	69389	5270		3464981	39672815	20814	2043	903493	29532	78896	4525	220650	177545	6628	26913	1079281	1647283	2061727	62723	4264995
UVLV-00191	C2_LD	40	17863	48583	8808	62194	6895	24220	488099	10415479	13017	585464	646784	4969	1343183		30816		6304	25195511	283257	8977	943995	9109	35620	868	9762	6807	9177	61398	8787	1644	3602971	33327819	29808	156900	730752	38989	149176	11481	292705	178218	35690	425267	945511	1661512	1194008	42578	5021974
UVLV-00192	C2_LD	50	14338	30989	9365	50840	9650	18228	187083	5708131	8886	272025	265203	1169	4567348	2734	13277		6861	22193405	253642	4028	896426	9866	24723	771	14897	4761	9134	46691	4731		2831872	24764693	21135	22332	727048	32424	112762	5550	188585	166735	28979	86495	457597	1353032	771738	58688	4031046
UVLV-00193	C2_LD	30	20339	20013	5845	46422	12847	28456	78508	3619567	6359	216215	253888	3080	1379378		25450		6724	26163082	248325	11473	833285	9025	18107	914	14358	4431	5601	39337	5121		2404490	30247667	29593	24393	551910	27328	111700	6201	180794	133970	33584	1182366	811797	950326	858451	55350	4443377
UVLV-00167	C2_OD	40	14967	30009	10276	42615	10035	18272	247722	4530385	12863	537204	490880	2939	361409	2418	38353		6075	54968394	264509	19360	980529	8363	27127	934	25554	3649	8353	58530	8276		9488620	26126552	16715	185048	670208	34351	167332	5958	168603	154077	18803	127029	1898231	2417469	1230527	102351	4970924
UVLV-00168	C2_OD	50	19654	33330	11001	63902	6664	15050	317516	5200552	18983	466125	671941	4640	186335		22888		5964	57469414	289879	20610	791035	7729	27719	805	20074	4725	7984	58896	4278	1808	10413554	21273158	23040	131558	596289	27184	164827	7382	159770	128864	12482	110951	2091338	2431960	968538	86677	3634105
UVLV-00169	C2_OD	40	20098	37486	14394	83125	7372	14142	336828	6008178	10200	477375	527351	40541	1844134		53353	3585	8184	47835951	306463	22781	1564849	9124	27047	2581	25525	904	6190423	88407		17560	6728877	37908356	27838		1073245		140042	5150	244718	184633	77279	1048402	2561466	2311668	1617846	72357	4529806
UVLV-00194	C2_OD	40	18583	45312	10622	106079	5578	19771	254195	4522329	8036	279265	598869	4777	824144		30248		6743	50438946	245643	13630	965034	9273	26097	1635	18693	5445	9637	60388	7481		11458273	23178467	21627	178896	1072428	31388	137851	7833	226312	113704	27035	82603	2591664	2538344	1271972	109360	4351325
UVLV-00195	C2_OD	40	20967	32794	7565	40527	5290	23169	164137	5093130	10022	338221	511936	5380	3609710		19099		3836	36139398	220720	17117	786831	6421	25709	705	37686	5070	6247	54745			4135598	27441137	33668	139727	1046397		137707	7222	175473	155108	22063	322164	1585517	1357178	1313968	27503	4167241
UVLV-00196	C2_OD	40	18209	46864	6936	26447	18318	21462	245178	2190231	15780	419267	360647	5078	2600781		26721		13029	52264660	318489	11890	932434	7194	29266	728	27815	4323	7310	53603		2755	6371292	29037088	16651	227542	714982	24522	150069	4936	206239	149055	27837	65408	2378189	1668656	920558	49950	4387488
UVLV-00197	C2_OD	30	17783	34476	10258	111172	12916	24219	206169	5350495	14904	446231	585563	9809	2454672	1733	22452		5467	36935723	281688	7894	1086207	7487	34735	1208	8968	5057	15625	77786	12443	14599	6549626	30308765	38640	154860	1231301	20868	134494	5867	465508	162081	21410	391881	2473884	2222755	1964058	64107	5074552
UVLV-00170	C2_LR	20	31899	63296	18194	45855	15950	69926	382842	5485896	16940	563356	407636	18910	3436347		31124		9489	27319521	473788	17700	1571627	18288	49171	1838	29852	9434	10573	108773	9593	11260	3069309	54176676	96264	73601	1367425	73477	338593	9238	447151	195066	59789	93213	1152210	2102685	3223378	158437	7693827
UVLV-00171	C2_LR	30	21943	54401	22032	51220	11449	44988	428561	13410674	9719	471371	491741	18665	14083814	2555	34495	6130	14933	36855780	369382	7173	1315169	12639	32784	1917	14095	3029	11774	92431	7478	40136	3823654	41195758	69669	24228	1342631	25332	254052	8997	296323	169320	90544	285863	1085638	1645477	2043423	126724	5655981
UVLV-00172	C2_LR	40	16527	23701	15087	47641	7932	28941	238051	2743151	9365	284099	199610	5714	4368764		18013		5861	23491922	273105	7551	911404	6703	24140	931	13276	4986	8147	62739	6007	1298	2458204	26964491	25344	59956	1232537	36657	166194	5567	236981	108258	46702	63077	1036429	1158307	2402042	113819	3601061
UVLV-00173	C2_LR	30	19605	42833	25928	73401	12377	42251	209883	6195813	13291	281283	430337	18127	6293514		45247		7382	33144919	366800	9527	1524873	9779	27084	1939	43018	3455	10479	100131	10488	6972	4239335	39190355	59356	49892	2298998	50784	154600	8068	327051	165988	119132	1773329	1182297	1643060	3675471	152009	5345311
UVLV-00198	C2_LR	50	13671	34031	12510	49842	5414	30808	96827	2091471	5062	169825	148665	2117	1276924	2781	13449		4530	17128477	204662	3037	826249	8920	19582	725	14495	3858	7312	46136	5117		2934843	25641231	17741	24736	602386	35117	130262	4580	157002	114352	56071	38198	394745	1015905	961679	100838	3573842
UVLV-00199	C2_LR	40	18490	44277	10700	62259	7338	24744	172868	6415117	7874	309140	326108	5381	1902615	2482	28873		3194	21683805	241978	8461	1006775	8521	24316	867	24404	6220	9113	50817	11312		2760634	30939827	22261	196642	969791	47324	129764	7764	244569	117225	57593	836917	1076197	1240474	1608938	134566	4557600
UVLV-00200	C2_LR	50	11289	32238	12217	55071	10651	22044	91227	2764339	5263	424652	255150	3365	767727		14148	4153	4625	20617171	204305	4194	876877	6294	18333	762	21058	4025	9090	43589	7273	8426	2432169	24496102	12294	103574	883498	35975	98908	5894	193872	83054	34480	36407	1789736	991027	1326944	97420	3368998
UVLV-00174	C2_OR	30	23513	45614	44156	31094	17458	31797	488905	4946386	15156	728694	291731	19152	2821657	6925	44033	1268	19013	32196668	352919	9558	1371809	12575	34366	2104	37115	5374	12694	121052	8358	17307	3641864	44055838	28987		1556156	47441	308856	7631	285553	246351	80538	40318	1440509	1492569	3245101	95460	5023423
UVLV-00175	C2_OR	30	21912	39386	27245	28382	10013	29688	412472	10250378	13075	336536	593080	32817	8088802	2901	43518		7217	30361157	410037	23953	1556837	9673	29977	1946	47714	9134	9804	117446	4327	8474	3334470	48800291	92705	234927	2786765	30663	214709	8796	212153	178433	80654	101178	2146322	1508595	4249966	131306	5865347
UVLV-00176	C2_OR	40	21893	43028	15443	20497	6129	28928	291355	2751885	13261	249145	194675	5210	4471595	5791	16723		4943	14187974	251923	11194	1007357	9436	30886	1265	29486	5862	9200	74519	4689		2241932	32633380	37592	142743	1021865	35360	215865	7318	248712	150602	48059	76861	738976	1494054	1893578	121505	4831427
UVLV-00177	C2_OR	30	20641	47818	23679	47142	6702	41380	244170	7449530	11860	450856	400558	24764	13967446		30273		7408	30711661	306525	16311	1525276	10678	29611	2527	31568	5986	9533	132034	6667	30021	4261806	39926763	77194	222707	2510895	47726	209743	10321	299027	198073	88210	152882	1115094	1889669	4954161	130485	5845207
UVLV-00201	C2_OR	40	16985	38180	17272	46393	6679	33648	177955	6644785	6900	285560	310444	9197	12896695	2254	35789		6818	26644257	249853	6657	1175540	10556	26212	1065	25849	4934	8018	91841	5563	3908	4104669	27499959	26674	150599	1635743	26171	185654	6562	216512	142276	50211	74627	957753	1355260	2907698	121106	4371656
UVLV-00202	C2_OR	40	15062	34033	15123	56729	11269	20462	193809	4889254	4985	343561	296709	5470	520427	1846	16671		5172	16579391	235500	4666	1107229	8560	22718	1116	35152	4966	11384	65182	8273	1838	2967044	33840120	28773	38685	948665	47376	131785	8016	151197	157269	92375	63645	541540	1332038	1894215	131332	4459950
UVLV-00203	C2_OR	40	17707	52903	29265	55879	8324	30128	189172	6716414	7558	305622	385907	13835	8310755	4923	28728	61826	4094	18604581	261045	5482	1989361	11699	31935	2753	26788	1820	6704145	106581	5730	54155	2959022	33391779	27558	2394	1203083	40602	158435	4976	308729	178376	116768	65487	684986	1225737	3021835	129499	4862751
UVLV-00204	C2_OR	20	23720	25885	32405	100889	9472	43417	148341	6491539	6789	255992	394274	30903	10685500		47087	11166	8477	34011484	396908	2821	1095711	9931	25907	1458	12641	3881	8520	91793	5462	28129	4516621	50192369	62634	135078	1663287	39818	161187	7707	246243	126834	85845	1019035	1902574	1311921	3112618	105707	5115714
Legend	LD	Lean_donor
	OD	Obese_donor
	LR	Lean_recipient
	OR	Obese_recipient
[truncated: 846 more columns]
